# Supplementary material for: First Detection of a Novel Posavirus 2 Strain Identified from Pigs in China
Source: Pathogens. 2024 Nov 24;13(12):1036. doi: 10.3390/pathogens13121036 (PMC11728614; doi:10.3390/pathogens13121036)
Supplement: Supplementary file 1 [file pathogens-13-01036-s001.zip]

Archive with 2 entries (2 files):
- Supplementary_Material 1.pdf
- Supplementary_Material 2.pdf
